# Supplementary material for: Preventing Early Complications Following Oncologic Breast Surgery: The NDoCaSco Score for Targeted Negative-Pressure Wound Dressing
Source: J Pers Med. 2026 Jun 4;16(6):305. doi: 10.3390/jpm16060305 (PMC13300834; doi:10.3390/jpm16060305)
Supplement: Supplementary file 1 [file jpm-16-00305-s001.zip]

Archive with 1 entries (1 files):
- Video NPWT.MOV
